# Supplementary material for: Exploring the anticancer potential of Actinidia chinensis Planch root extracts (acRoots) on hepatocellular carcinoma: A molecular mechanism study
Source: Heliyon. 2023 Nov 2;9(11):e21851. doi: 10.1016/j.heliyon.2023.e21851 (PMC10656260; doi:10.1016/j.heliyon.2023.e21851)
Supplement: Multimedia component 2 [file mmc2.zip]

Archive with 182 entries (142 files):
- Supplemental_files/
- Supplemental_files/Figure 1/
- Supplemental_files/Figure 1/Figure 1A-B.xlsx
- Supplemental_files/Figure 1/Figure 1D/
- Supplemental_files/Figure 1/Figure 1D/HepG2/
- Supplemental_files/Figure 1/Figure 1D/HepG2/0.jpg
- Supplemental_files/Figure 1/Figure 1D/HepG2/200.jpg
- Supplemental_files/Figure 1/Figure 1D/HepG2/450.jpg
- Supplemental_files/Figure 1/Figure 1D/HepG2/600.jpg
- Supplemental_files/Figure 1/Figure 1D/LM3/
- Supplemental_files/Figure 1/Figure 1D/LM3/0.jpg
- Supplemental_files/Figure 1/Figure 1D/LM3/200.jpg
- Supplemental_files/Figure 1/Figure 1D/LM3/450 .jpg
- Supplemental_files/Figure 1/Figure 1D/LM3/600.jpg
- Supplemental_files/Figure 1/Figure 1E-F.xlsx
- Supplemental_files/Figure 1/Figure 1G/
- Supplemental_files/Figure 1/Figure 1G/HepG2/
- Supplemental_files/Figure 1/Figure 1G/HepG2/0_Edu.tif
- Supplemental_files/Figure 1/Figure 1G/HepG2/0_Hon.tif
- Supplemental_files/Figure 1/Figure 1G/HepG2/0_merge.tif
- Supplemental_files/Figure 1/Figure 1G/HepG2/200_Edu.tif
- Supplemental_files/Figure 1/Figure 1G/HepG2/200_Hon.tif
- Supplemental_files/Figure 1/Figure 1G/HepG2/200_merge.tif
- Supplemental_files/Figure 1/Figure 1G/HepG2/450_Edu.tif
- Supplemental_files/Figure 1/Figure 1G/HepG2/450_Hon.tif
- Supplemental_files/Figure 1/Figure 1G/HepG2/450_merge.tif
- Supplemental_files/Figure 1/Figure 1G/HepG2/600_Edu.tif
- Supplemental_files/Figure 1/Figure 1G/HepG2/600_Hon.tif
- Supplemental_files/Figure 1/Figure 1G/HepG2/600_merge.tif
- Supplemental_files/Figure 1/Figure 1G/LM3/
- Supplemental_files/Figure 1/Figure 1G/LM3/0_Edu.tif
- Supplemental_files/Figure 1/Figure 1G/LM3/0_Hon.tif
- Supplemental_files/Figure 1/Figure 1G/LM3/0_merge.tif
- Supplemental_files/Figure 1/Figure 1G/LM3/200_Edu.tif
- Supplemental_files/Figure 1/Figure 1G/LM3/200_Hon.tif
- Supplemental_files/Figure 1/Figure 1G/LM3/200_merge.tif
- Supplemental_files/Figure 1/Figure 1G/LM3/450_Edu.tif
- Supplemental_files/Figure 1/Figure 1G/LM3/450_Hon.tif
- Supplemental_files/Figure 1/Figure 1G/LM3/450_merge.tif
- Supplemental_files/Figure 1/Figure 1G/LM3/600_Edu.tif
- Supplemental_files/Figure 1/Figure 1G/LM3/600_Hon.tif
- Supplemental_files/Figure 1/Figure 1G/LM3/600_merge.tif
- Supplemental_files/Figure 2/
- Supplemental_files/Figure 2/Figure 2A/
- Supplemental_files/Figure 2/Figure 2A/HepG2/
- Supplemental_files/Figure 2/Figure 2A/HepG2/0.tif
- Supplemental_files/Figure 2/Figure 2A/HepG2/200.tif
- Supplemental_files/Figure 2/Figure 2A/HepG2/450.tif
- Supplemental_files/Figure 2/Figure 2A/HepG2/600.tif
- Supplemental_files/Figure 2/Figure 2A/LM3/
- Supplemental_files/Figure 2/Figure 2A/LM3/0.tif
- Supplemental_files/Figure 2/Figure 2A/LM3/200.tif
- Supplemental_files/Figure 2/Figure 2A/LM3/450.tif
- Supplemental_files/Figure 2/Figure 2A/LM3/600.tif
- Supplemental_files/Figure 2/Figure 2B-C.xlsx
- Supplemental_files/Figure 2/Figure 2D/
- Supplemental_files/Figure 2/Figure 2D/HepG2/
- Supplemental_files/Figure 2/Figure 2D/HepG2/E-Cad.Tif
- Supplemental_files/Figure 2/Figure 2D/HepG2/GAPDH.Tif
- Supplemental_files/Figure 2/Figure 2D/HepG2/GAPDH_marker.Tif
- Supplemental_files/Figure 2/Figure 2D/HepG2/N-Cad.Tif
- Supplemental_files/Figure 2/Figure 2D/HepG2/N-Cad_marker.Tif
- Supplemental_files/Figure 2/Figure 2D/HepG2/SNAI2.Tif
- Supplemental_files/Figure 2/Figure 2D/LM3/
- Supplemental_files/Figure 2/Figure 2D/LM3/E-CA.jpg
- Supplemental_files/Figure 2/Figure 2D/LM3/GAPDH.Tif
- Supplemental_files/Figure 2/Figure 2D/LM3/N-CA.Tif
- Supplemental_files/Figure 2/Figure 2D/LM3/SNAI2.tif
- Supplemental_files/Figure 2/Figure 2E.xlsx
- Supplemental_files/Figure 3/
- Supplemental_files/Figure 3/Figure 3A/
- Supplemental_files/Figure 3/Figure 3A/HepG2/
- Supplemental_files/Figure 3/Figure 3A/HepG2/0.tif
- Supplemental_files/Figure 3/Figure 3A/HepG2/200.tif
- Supplemental_files/Figure 3/Figure 3A/HepG2/450.tif
- Supplemental_files/Figure 3/Figure 3A/HepG2/600.tif
- Supplemental_files/Figure 3/Figure 3A/LM3/
- Supplemental_files/Figure 3/Figure 3A/LM3/0.tif
- Supplemental_files/Figure 3/Figure 3A/LM3/200.tif
- Supplemental_files/Figure 3/Figure 3A/LM3/450 .tif
- Supplemental_files/Figure 3/Figure 3A/LM3/600.tif
- Supplemental_files/Figure 3/Figure 3B/
- Supplemental_files/Figure 3/Figure 3B/HepG2.pdf
- Supplemental_files/Figure 3/Figure 3B/LM3.pdf
- Supplemental_files/Figure 3/Figure 3C/
- Supplemental_files/Figure 3/Figure 3C/HepG2/
- Supplemental_files/Figure 3/Figure 3C/HepG2/0_DAPI.tif
- Supplemental_files/Figure 3/Figure 3C/HepG2/0_LC3.tif
- Supplemental_files/Figure 3/Figure 3C/HepG2/0_merge.tif
- Supplemental_files/Figure 3/Figure 3C/HepG2/450_DAPI.tif
- Supplemental_files/Figure 3/Figure 3C/HepG2/450_LC3.tif
- Supplemental_files/Figure 3/Figure 3C/HepG2/450_merge.tif
- Supplemental_files/Figure 3/Figure 3C/LM3/
- Supplemental_files/Figure 3/Figure 3C/LM3/0_DAPI.tif
- Supplemental_files/Figure 3/Figure 3C/LM3/0_LC3.tif
- Supplemental_files/Figure 3/Figure 3C/LM3/0_merge.tif
- Supplemental_files/Figure 3/Figure 3C/LM3/450_DAPI.tif
- Supplemental_files/Figure 3/Figure 3C/LM3/450_LC3.tif
- Supplemental_files/Figure 3/Figure 3C/LM3/450_merge.tif
- Supplemental_files/Figure 3/Figure 3D/
- Supplemental_files/Figure 3/Figure 3D/HepG2/
- Supplemental_files/Figure 3/Figure 3D/HepG2/0_DAPI.tif
- Supplemental_files/Figure 3/Figure 3D/HepG2/0_caspase-3.tif
- Supplemental_files/Figure 3/Figure 3D/HepG2/0_merge.tif
- Supplemental_files/Figure 3/Figure 3D/HepG2/450_DAPI.tif
- Supplemental_files/Figure 3/Figure 3D/HepG2/450_caspase-3.tif
- Supplemental_files/Figure 3/Figure 3D/HepG2/450_merge.tif
- Supplemental_files/Figure 3/Figure 3D/LM3/
- Supplemental_files/Figure 3/Figure 3D/LM3/0_DAPI.tif
- Supplemental_files/Figure 3/Figure 3D/LM3/0_caspase-3.tif
- Supplemental_files/Figure 3/Figure 3D/LM3/0_merge.tif
- Supplemental_files/Figure 3/Figure 3D/LM3/450_DAPI.tif
- Supplemental_files/Figure 3/Figure 3D/LM3/450_caspase-3.tif
- Supplemental_files/Figure 3/Figure 3D/LM3/450_merge.tif
- Supplemental_files/Figure 3/Figure 3E/
- Supplemental_files/Figure 3/Figure 3E/HepG2/
- Supplemental_files/Figure 3/Figure 3E/HepG2/GAPDH.Tif
- Supplemental_files/Figure 3/Figure 3E/HepG2/LC3I and LC3II.tif
- Supplemental_files/Figure 3/Figure 3E/HepG2/cleaved and caspase-3.tif
- Supplemental_files/Figure 3/Figure 3E/LM3/
- Supplemental_files/Figure 3/Figure 3E/LM3/GAPDH.Tif
- Supplemental_files/Figure 3/Figure 3E/LM3/LC3I and LC3 II.Tif
- Supplemental_files/Figure 3/Figure 3E/LM3/cleaved and Caspase-3.Tif
- Supplemental_files/Figure 3/Figure 3F.xlsx
- Supplemental_files/Figure 4/
- Supplemental_files/Figure 4/Figure 4A/
- Supplemental_files/Figure 4/Figure 4A/HepG2/
- Supplemental_files/Figure 4/Figure 4A/HepG2/AKT.Tif
- Supplemental_files/Figure 4/Figure 4A/HepG2/GAPDH.Tif
- Supplemental_files/Figure 4/Figure 4A/HepG2/P-AKT.Tif
- Supplemental_files/Figure 4/Figure 4A/HepG2/mTOR.Tif
- Supplemental_files/Figure 4/Figure 4A/HepG2/p-mTOR(right).Tif
- Supplemental_files/Figure 4/Figure 4A/LM3/
- Supplemental_files/Figure 4/Figure 4A/LM3/0730GAPDH2 .jpg
- Supplemental_files/Figure 4/Figure 4A/LM3/AKT.Tif
- Supplemental_files/Figure 4/Figure 4A/LM3/P-MTOR.tif
- Supplemental_files/Figure 4/Figure 4A/LM3/mTOR.Tif
- Supplemental_files/Figure 4/Figure 4A/LM3/p-AKT.Tif
- Supplemental_files/Figure 4/Figure 4A/LM3/p-akt_marker.Tif
- Supplemental_files/Figure 4/Figure 4B-C.xlsx
- Supplemental_files/Figure 4/Figure 4D-E.xlsx
- Supplemental_files/Figure 4/Figure 4F/
- Supplemental_files/Figure 4/Figure 4F/HepG2/
- Supplemental_files/Figure 4/Figure 4F/HepG2/acRoots+Reci+_Edu.tif
- Supplemental_files/Figure 4/Figure 4F/HepG2/acRoots+Reci+_Hon.tif
- Supplemental_files/Figure 4/Figure 4F/HepG2/acRoots+Reci+_merge.tif
- Supplemental_files/Figure 4/Figure 4F/HepG2/acRoots+Reci-_Edu.tif
- Supplemental_files/Figure 4/Figure 4F/HepG2/acRoots+Reci-_Hon.tif
- Supplemental_files/Figure 4/Figure 4F/HepG2/acRoots+Reci-_merge.tif
- Supplemental_files/Figure 4/Figure 4F/HepG2/acRoots-Reci+_Edu.tif
- Supplemental_files/Figure 4/Figure 4F/HepG2/acRoots-Reci+_Hon.tif
- Supplemental_files/Figure 4/Figure 4F/HepG2/acRoots-Reci+_merge.tif
- Supplemental_files/Figure 4/Figure 4F/HepG2/acRoots-Reci-_Edu.tif
- Supplemental_files/Figure 4/Figure 4F/HepG2/acRoots-Reci-_Hon.tif
- Supplemental_files/Figure 4/Figure 4F/HepG2/acRoots-Reci-_merge.tif
- Supplemental_files/Figure 4/Figure 4F/LM3/
- Supplemental_files/Figure 4/Figure 4F/LM3/acRoots+Reci+_Edu.tif
- Supplemental_files/Figure 4/Figure 4F/LM3/acRoots+Reci+_Hon.tif
- Supplemental_files/Figure 4/Figure 4F/LM3/acRoots+Reci+_merge.tif
- Supplemental_files/Figure 4/Figure 4F/LM3/acRoots+Reci-_Edu.tif
- Supplemental_files/Figure 4/Figure 4F/LM3/acRoots+Reci-_Hon.tif
- Supplemental_files/Figure 4/Figure 4F/LM3/acRoots+Reci-_merge.tif
- Supplemental_files/Figure 4/Figure 4F/LM3/acRoots-Reci+_Edu.tif
- Supplemental_files/Figure 4/Figure 4F/LM3/acRoots-Reci+_Hon.tif
- Supplemental_files/Figure 4/Figure 4F/LM3/acRoots-Reci+_merge.tif
- Supplemental_files/Figure 4/Figure 4F/LM3/acRoots-Reci-_Edu.tif
- Supplemental_files/Figure 4/Figure 4F/LM3/acRoots-Reci-_Hon.tif
- Supplemental_files/Figure 4/Figure 4F/LM3/acRoots-Reci-_merge.tif
- Supplemental_files/Figure 4/Figure 4G/
- Supplemental_files/Figure 4/Figure 4G/HepG2.pdf
- Supplemental_files/Figure 4/Figure 4G/LM3.pdf
- Supplemental_files/Figure 4/Figure 4H/
- Supplemental_files/Figure 4/Figure 4H/HepG2/
- Supplemental_files/Figure 4/Figure 4H/HepG2/acR+_rec+.tif
- Supplemental_files/Figure 4/Figure 4H/HepG2/acR+_rec-.tif
- Supplemental_files/Figure 4/Figure 4H/HepG2/acR-_rec+.tif
- Supplemental_files/Figure 4/Figure 4H/HepG2/acR-_rec-.tif
- Supplemental_files/Figure 4/Figure 4H/LM3/
- Supplemental_files/Figure 4/Figure 4H/LM3/acR+_Rec+.tif
- Supplemental_files/Figure 4/Figure 4H/LM3/acR+_rec-.tif
- Supplemental_files/Figure 4/Figure 4H/LM3/acR-_Rec-.tif
- Supplemental_files/Figure 4/Figure 4H/LM3/acR-_rec+.tif
