# Supplementary material for: Exploring the anticancer potential of Actinidia chinensis Planch root extracts (acRoots) on hepatocellular carcinoma: A molecular mechanism study
Source: Heliyon. 2023 Nov 2;9(11):e21851. doi: 10.1016/j.heliyon.2023.e21851 (PMC10656260; doi:10.1016/j.heliyon.2023.e21851)
Supplement: Multimedia component 2 [file mmc2.zip › Supplemental_files/Figure 1/Figure 1A-B.xlsx]

## Sheet: Sheet1
			HepG2									LM3
24h		blank	0	200	400	600	800	1000	1200		blank	0	200	400	600	800	1000	1200
		0.238	1.595	1.456	1.228	1.069	0.832	0.564	0.476		0.218	1.117	1.065	0.836	0.801	0.657	0.556	0.499
		0.239	1.574	1.371	1.178	0.897	0.726	0.499	0.397		0.212	1.214	1.104	0.956	0.791	0.716	0.632	0.496
		0.238	1.427	1.447	1.136	0.974	0.689	0.574	0.409		0.208	1.252	1.029	0.881	0.738	0.659	0.564	0.427
		0.236	1.575	1.426	1.099	0.932	0.784	0.489	0.414		0.217	1.126	1.096	0.897	0.796	0.694	0.608	0.495
		0.23775									0.21375
			1.35725	1.21825	0.99025	0.83125	0.59425	0.32625	0.23825			0.90325	0.85125	0.62225	0.58725	0.44325	0.34225	0.28525
			1.33625	1.13325	0.94025	0.65925	0.48825	0.26125	0.15925			1.00025	0.89025	0.74225	0.57725	0.50225	0.41825	0.28225
			1.18925	1.20925	0.89825	0.73625	0.45125	0.33625	0.17125			1.03825	0.81525	0.66725	0.52425	0.44525	0.35025	0.21325
			1.33725	1.18825	0.86125	0.69425	0.54625	0.25125	0.17625			0.91225	0.88225	0.68325	0.58225	0.48025	0.39425	0.28125
			1.305									0.9635
			1.04004	0.933525	0.758812	0.636973	0.455364	0.25	0.182567			0.937468	0.883498	0.645823	0.609497	0.460042	0.355215	0.296056
			1.02395	0.868391	0.720498	0.505172	0.374138	0.200192	0.122031			1.03814	0.923975	0.770368	0.599118	0.521277	0.434094	0.292942
			0.911303	0.926628	0.688314	0.564176	0.345785	0.257663	0.131226			1.07758	0.846134	0.692527	0.54411	0.462117	0.363518	0.221328
			1.02471	0.910536	0.659962	0.531992	0.418582	0.192529	0.135057			0.946809	0.915672	0.709133	0.604307	0.498443	0.409185	0.291905
		blank									blank
48h		0.231	1.068	0.902	0.659	0.503	0.392	0.314	0.297		0.23	0.987	0.855	0.663	0.636	0.542	0.417	0.403
		0.228	0.98	0.904	0.718	0.539	0.421	0.328	0.261		0.234	0.972	0.787	0.692	0.611	0.534	0.439	0.317
		0.226	0.988	0.871	0.741	0.511	0.429	0.311	0.284		0.23	1.032	0.858	0.703	0.63	0.499	0.466	0.381
		0.228	0.974	0.881	0.815	0.67	0.511	0.294	0.289		0.231	0.963	0.815	0.745	0.617	0.509	0.492	0.302
		0.22825									0.23125
			0.83975	0.67375	0.43075	0.27475	0.16375	0.08575	0.06875			0.75575	0.62375	0.43175	0.40475	0.31075	0.18575	0.17175
			0.75175	0.67575	0.48975	0.31075	0.19275	0.09975	0.03275			0.74075	0.55575	0.46075	0.37975	0.30275	0.20775	0.08575
			0.75975	0.64275	0.51275	0.28275	0.20075	0.08275	0.05575			0.80075	0.62675	0.47175	0.39875	0.26775	0.23475	0.14975
			0.74575	0.65275	0.58675	0.44175	0.28275	0.06575	0.06075			0.73175	0.58375	0.51375	0.38575	0.27775	0.26075	0.07075
			0.77425									0.75725
			1.0846	0.870197	0.556345	0.35486	0.211495	0.110752	0.0887956			0.998019	0.823704	0.570155	0.5345	0.410366	0.245295	0.226808
			0.97094	0.87278	0.632548	0.401356	0.248951	0.128834	0.042299			0.978211	0.733906	0.608452	0.501486	0.399802	0.274348	0.113239
			0.981272	0.830158	0.662254	0.365192	0.259283	0.106878	0.0720052			1.05744	0.827666	0.622978	0.526576	0.353582	0.310003	0.197755
			0.96319	0.843074	0.75783	0.570552	0.365192	0.0849209	0.078463			0.966326	0.770881	0.678442	0.509409	0.366788	0.344338	0.0934302
