# Supplementary material for: Exploring the anticancer potential of Actinidia chinensis Planch root extracts (acRoots) on hepatocellular carcinoma: A molecular mechanism study
Source: Heliyon. 2023 Nov 2;9(11):e21851. doi: 10.1016/j.heliyon.2023.e21851 (PMC10656260; doi:10.1016/j.heliyon.2023.e21851)
Supplement: Multimedia component 2 [file mmc2.zip › Supplemental_files/Figure 1/Figure 1E-F.xlsx]

## Sheet: Sheet1
	HepG2					LM3
acRoots(μg/ml）	0	200	450	600		0	200	450	600
cell number	6792	4772	2881	2161		8675	6683	4530	2410
	7032	4851	2627	1758		8401	6901	4032	2091
	6589	4290	2561	1801		8853	6491	3921	1894
average	6804.33					8643
relative colony number	0.998187	0.701318	0.423407	0.317592		1.0037	0.773227	0.524124	0.278838
	1.03346	0.712928	0.386077	0.258365		0.972	0.79845	0.466505	0.24193
	0.968354	0.630481	0.376378	0.264684		1.0243	0.751012	0.453662	0.219137
