# Supplementary material for: Exploring the anticancer potential of Actinidia chinensis Planch root extracts (acRoots) on hepatocellular carcinoma: A molecular mechanism study
Source: Heliyon. 2023 Nov 2;9(11):e21851. doi: 10.1016/j.heliyon.2023.e21851 (PMC10656260; doi:10.1016/j.heliyon.2023.e21851)
Supplement: Multimedia component 2 [file mmc2.zip › Supplemental_files/Figure 2/Figure 2B-C.xlsx]

## Sheet: Sheet1
	HepG2					LM3
acRoots(μg/ml)	0	200	450	600		0	200	450	600
cell number	480	238	231	109		462	324	231	108
	478	325	197	108		491	289	199	121
	453	269	214	142		443	294	270	137
