# Supplementary material for: Exploring the anticancer potential of Actinidia chinensis Planch root extracts (acRoots) on hepatocellular carcinoma: A molecular mechanism study
Source: Heliyon. 2023 Nov 2;9(11):e21851. doi: 10.1016/j.heliyon.2023.e21851 (PMC10656260; doi:10.1016/j.heliyon.2023.e21851)
Supplement: Multimedia component 2 [file mmc2.zip › Supplemental_files/Figure 2/Figure 2E.xlsx]

## Sheet: HepG2
	Grayscale value analysis
acRoots(μg/ml)	0			200			450			600
N-cadherin	637873	630912	628315	402279	409153	410311	131952	140919	137442	28062	20203	19398	Grayscale value statistics
E-cadherin	276914	288701	285605	280986	274146	271541	449060	421773	429739	463057	431664	462055
Snai2	820323	830300	768767	601695	618856	589543	418119	373769	385127	390540	372827	391538
GAPDH	952217	952351	955017	937754	936903	958299	945506	937899	954180	920268	955017	954670
GAPDH(average)		953195			944319			945862			943318
N-cadherin/GAPDH	0.669195	0.661892	0.659167	0.425999	0.433279	0.434505	0.139505	0.148985	0.145309	0.0297482	0.0214169	0.0205636
E-cadherin/GAPDH	0.290511	0.302877	0.299629	0.297554	0.290311	0.287552	0.474763	0.445914	0.454336	0.490881	0.457602	0.489819
SNAI2/GAPDH	0.860604	0.87107	0.806516	0.637174	0.655347	0.624305	0.442051	0.395162	0.407171	0.414007	0.395229	0.415065
Relative expression of N-cadherin	1.00871	0.9977	0.993593	0.642128	0.6531	0.654949	0.210282	0.224572	0.219031	0.0448408	0.0322827	0.0309964
Relative expression of E-cadherin	0.975943	1.01748	1.00657	0.999602	0.975269	0.966002	1.59492	1.498	1.52629	1.64906	1.53727	1.6455
Relative expression of SNAI2	1.01719	1.02956	0.953257	0.753104	0.774583	0.737894	0.52248	0.46706	0.481253	0.489333	0.467139	0.490583

## Sheet: LM3
	Grayscale value analysis
acRoots(μg/ml)	0			200			450			600
N-cadherin	535618	532359	519108	291645	297742	302219	157906	140972	143772	78471	73555	79954	Grayscale value statistics
E-cadherin	123470	134773	117266	314522	296290	306571	371325	360496	356983	420410	410040	429770
Snai2	553929	553430	556251	509613	521129	499302	466079	443021	452769	414095	458385	415877
GAPDH	701311	787379	673451	735900	690421	677874	794428	789320	679831	709665	752597	682708
GAPDH(average)		720714			701398			754526			714990
N-cadherin/GAPDH	0.743177	0.738655	0.720269	0.415805	0.424498	0.430881	0.209278	0.186835	0.190546	0.109751	0.102876	0.111825
E-cadherin/GAPDH	0.171316	0.186999	0.162708	0.448421	0.422428	0.437085	0.49213	0.477778	0.473122	0.587994	0.573491	0.601085
SNAI2/GAPDH	0.768584	0.767892	0.771806	0.726567	0.742986	0.711867	0.617711	0.587151	0.600071	0.579162	0.641107	0.581654
Relative expression of N-cadherin	1.01246	1.0063	0.981248	0.566466	0.578308	0.587004	0.285107	0.254532	0.259587	0.149518	0.140151	0.152344
Relative expression ofE-cadherin	0.986421	1.07672	0.936856	2.58196	2.43229	2.51669	2.83363	2.75099	2.72419	3.38561	3.3021	3.46099
Relative expression of SNAI2	0.998904	0.998004	1.00309	0.944296	0.965635	0.92519	0.802819	0.763102	0.779893	0.752718	0.833226	0.755958
