# Supplementary material for: Exploring the anticancer potential of Actinidia chinensis Planch root extracts (acRoots) on hepatocellular carcinoma: A molecular mechanism study
Source: Heliyon. 2023 Nov 2;9(11):e21851. doi: 10.1016/j.heliyon.2023.e21851 (PMC10656260; doi:10.1016/j.heliyon.2023.e21851)
Supplement: Multimedia component 2 [file mmc2.zip › Supplemental_files/Figure 3/Figure 3F.xlsx]

## Sheet: HepG2
		Grayscale value analysis
	acRoots(μg/ml)	0			200			450			600
	Caspase-3	2559437	2402471	2417424	2483617	2773152	2069355	2517529	2453431	2289635	2575929	2438423	2757105	Grayscale value statistics
	cleaved-caspase-3	132160	108622	135020	141596	127874	144303	196670	238740	259806	259786	265338	284838
	LC3 Ⅰ	354003	342737	381781	365329	358724	359840	467891	468751	479012	465961	465683	479847
	LC3 Ⅱ	478107	401487	399700	509762	526731	527931	624149	667819	619029	712835	684737	699511
	GAPDH	740131	750117	720931	755161	721093	732094	729803	743901	739053	728731	745312	730822
	GAPDH(average)		737060			736116			739053			734955
	Caspase-3/GAPDH	3.4725	3.25953	3.27982	3.37395	3.76728	2.81118	3.40643	3.3197	3.09807	3.50488	3.31779	3.75139
	cleaved-caspase-3/GAPDH	0.179307	0.147372	0.183187	0.192356	0.173714	0.196033	0.266111	0.323035	0.351539	0.353472	0.361026	0.387558
	LC3Ⅰ/GAPDH	0.480291	0.465006	0.517978	0.496293	0.48732	0.488836	0.633095	0.634259	0.648143	0.633999	0.633621	0.652893
	LC3Ⅱ/GAPDH	0.648668	0.544714	0.54229	0.692502	0.715554	0.717185	0.844525	0.903614	0.837598	0.969903	0.931672	0.951774
	Relative expression of caspase-3	1.04052	0.976703	0.982782	1.01099	1.12884	0.842356	1.02072	0.99473	0.92832	1.05022	0.994157	1.12409
	Relative expression of cleaved-caspase-3	1.05502	0.867122	1.07785	1.1318	1.02212	1.15344	1.56577	1.9007	2.06842	2.07979	2.12424	2.28035
	Relative expression of LC3Ⅰ	0.98469	0.953353	1.06196	1.0175	0.999101	1.00221	1.29797	1.30035	1.32882	1.29982	1.29905	1.33856
	Relative expression of LC3Ⅱ	1.12118	0.941504	0.937314	1.19695	1.23679	1.23961	1.45971	1.56184	1.44773	1.67642	1.61034	1.64508

## Sheet: LM3
		Grayscale value analysis
	acRoots(μg/ml)	0			200			450			600
	Caspase-3	682036	684804	654980	693067	774186	786122	770733	794877	795380	849532	872746	884849	Grayscale value statistics
	cleaved-caspased	63974	60532	63963	63896	63443	64356	173263	182202	171796	206679	198026	206188
	LC3 Ⅰ	69412	68974	64713	146768	127892	143149	195730	182112	165479	200434	206690	212024
	LC3 Ⅱ	78201	52949	81581	84581	104705	104705	107953	124705	127636	131834	141446	156949
	GAPDH	964853	973671	962777	1041885	954853	934218	958751	1079107	923412	943354	999499	958340
	GAPDH(average)		967100			976985			987090			967064
	Caspase-3/GAPDH	0.705238	0.7081	0.677262	0.709393	0.792423	0.804641	0.780813	0.805273	0.805783	0.878465	0.902469	0.914985
	cleaved-caspase-3/GAPDH	0.0661503	0.0625912	0.0661389	0.0654012	0.0649375	0.065872	0.175529	0.184585	0.174043	0.213718	0.20477	0.21321
	LC3Ⅰ/GAPDH	0.0717733	0.0713204	0.0669145	0.150225	0.130905	0.146521	0.19829	0.184494	0.167643	0.20726	0.213729	0.219245
	LC3Ⅱ/GAPDH	0.0808613	0.0547503	0.0843563	0.0865735	0.107172	0.107172	0.109365	0.126336	0.129305	0.136324	0.146263	0.162294
	Relative expression of caspase-3	1.01201	1.01612	0.971867	1.01798	1.13712	1.15465	1.12046	1.15556	1.15629	1.26059	1.29504	1.313
	Relative expression of cleaved-caspase-3	1.01832	0.963532	1.01815	1.00679	0.999651	1.01404	2.7021	2.84151	2.67922	3.28998	3.15224	3.28217
	Relative expression of LC3Ⅰ	1.02529	1.01882	0.955884	2.14599	1.86999	2.09308	2.8326	2.63552	2.39481	2.96075	3.05316	3.13195
	Relative expression of LC3Ⅱ	1.10282	0.746704	1.15048	1.18072	1.46164	1.46164	1.49156	1.72302	1.76351	1.85923	1.99479	2.21343
