# Supplementary material for: Exploring the anticancer potential of Actinidia chinensis Planch root extracts (acRoots) on hepatocellular carcinoma: A molecular mechanism study
Source: Heliyon. 2023 Nov 2;9(11):e21851. doi: 10.1016/j.heliyon.2023.e21851 (PMC10656260; doi:10.1016/j.heliyon.2023.e21851)
Supplement: Multimedia component 2 [file mmc2.zip › Supplemental_files/Figure 4/Figure 4B-C.xlsx]

## Sheet: HepG2
		Grayscale value analysis
	acRoots (μg/ml)	0			200			400			800
	AKT	811075	785429	808241	718404	721404	730739	696670	682036	693275	611163	595248	599346	Grayscale value statistics
	P-AKT	626998	624205	570423	621904	605637	534547	336263	376749	347945	330947	346584	323068
	mTOR	807429	787576	767819	506678	544718	513104	488998	483863	491252	317956	343117	348378
	P-mTOR	973231	998350	933151	561386	530882	560577	269671	273051	271337	166458	114922	122190
	GAPDH	487664	487287	494588	467159	474860	507520	507744	502243	492704	501309	521835	497622
	GAPDH(average)		489846			483180			500897			506922
	AKT/GAPDH	1.65577	1.60342	1.64999	1.48683	1.49303	1.51235	1.39084	1.36163	1.38407	1.20564	1.17424	1.18232
	P-AKT/GAPDH	1.27999	1.27429	1.16449	1.28711	1.25344	1.10631	0.671322	0.752149	0.694644	0.652856	0.683703	0.637313
	mTOR/GAPDH	1.64833	1.6078	1.56747	1.04863	1.12736	1.06193	0.976245	0.965993	0.980745	0.627229	0.676864	0.687242
	p-mTOR/GAPDH	1.98681	2.03809	1.90499	1.16186	1.09873	1.16018	0.538376	0.545124	0.541702	0.32837	0.226705	0.241043
	Relative expression of AKT	1.01184	0.979849	1.00831	0.908599	0.912393	0.924199	0.849945	0.832091	0.845803	0.736763	0.717578	0.722518
	Relative expression of P-AKT	1.03259	1.02799	0.939418	1.03833	1.01117	0.892481	0.541567	0.606772	0.560382	0.526671	0.551556	0.514132
	Relative expression of mTOR	1.02517	0.999959	0.974875	0.652189	0.701153	0.66046	0.607167	0.600791	0.609966	0.3901	0.42097	0.427424
	Relative expression of P-mTOR	1.00515	1.03109	0.963756	0.587798	0.555859	0.586951	0.272371	0.275785	0.274054	0.166126	0.114693	0.121947

## Sheet: LM3
							Grayscale value analysis
	acRoots (μg/ml)	0			200			400			800
	AKT	562754	578912	515466	441664	462456	456661	416639	402826	416173	407730	417327	412014	Grayscale value statistics
	P-AKT	372734	356458	351172	154381	154725	140939	131879	124360	129863	32130	31246	32236
	mTOR	441055	429560	428970	237432	241507	240405	124086	130226	115976	140388	143627	104918
	P-mTOR	927703	891832	939819	691728	643628	645245	629460	617835	642649	546138	562392	581115
	GAPDH	612301	603781	621093	578931	623912	590532	633492	609319	590942	590643	623901	612963
	GAPDH(average)		612392			597792			611251			609169
	AKT/GAPDH	0.918945	0.94533	0.841726	0.738826	0.773607	0.763913	0.681617	0.659019	0.680855	0.669322	0.685076	0.676354
	P-AKT/GAPDH	0.608653	0.582075	0.573443	0.258252	0.258828	0.235766	0.215753	0.203452	0.212454	0.052744	0.0512928	0.052918
	mTOR/GAPDH	0.720217	0.701447	0.700483	0.397182	0.403999	0.402155	0.203003	0.213048	0.189735	0.230458	0.235775	0.172231
	p-mTOR/GAPDH	1.51489	1.45631	1.53467	1.15714	1.07668	1.07938	1.02979	1.01077	1.05137	0.89653	0.923212	0.953947
	Relative expression of AKT	1.01879	1.04804	0.933177	0.819097	0.857658	0.84691	0.755673	0.73062	0.754828	0.742042	0.759508	0.749838
	Relative expression of P-AKT	1.03502	0.989828	0.975149	0.439162	0.44014	0.400924	0.366891	0.345972	0.361282	0.0896919	0.0872242	0.0899878
	Relative expression of mTOR	1.01814	0.991609	0.990247	0.561481	0.571118	0.568512	0.286978	0.301178	0.268222	0.32579	0.333307	0.243477
	Relative expression of P-mTOR	1.00861	0.96961	1.02178	0.770422	0.71685	0.718651	0.685633	0.672971	0.699999	0.596908	0.614673	0.635137
