# Supplementary material for: Exploring the anticancer potential of Actinidia chinensis Planch root extracts (acRoots) on hepatocellular carcinoma: A molecular mechanism study
Source: Heliyon. 2023 Nov 2;9(11):e21851. doi: 10.1016/j.heliyon.2023.e21851 (PMC10656260; doi:10.1016/j.heliyon.2023.e21851)
Supplement: Multimedia component 2 [file mmc2.zip › Supplemental_files/Figure 4/Figure 4D-E.xlsx]

## Sheet: HepG2
		HepG2
			acRoots								acRoots+recilisib
		acRoots(μg/ml)	blank	0	200	400	600	800	1200			0	200	400	600	800	1200
			0.102	1.128	0.951	0.764	0.602	0.412	0.246			1.025	0.884	0.771	0.626	0.522	0.356
			0.113	1.162	1.003	0.726	0.518	0.43	0.288			1.057	0.885	0.748	0.611	0.583	0.399
			0.097	1.173	0.916	0.732	0.539	0.403	0.285			1.078	0.896	0.737	0.681	0.536	0.386
			0.109	1.108	0.862	0.716	0.546	0.416	0.254			1.049	0.843	0.693	0.657	0.535	0.367
			0.10525	1.122	0.854	0.713	0.512	0.421	0.253			1.094	0.868	0.733	0.653	0.473	0.365
			OD-blank	1.023	0.846	0.659	0.497	0.307	0.141			0.92	0.779	0.666	0.521	0.417	0.251
				1.057	0.898	0.621	0.413	0.325	0.183			0.952	0.78	0.643	0.506	0.478	0.294
				1.068	0.811	0.627	0.434	0.298	0.18			0.973	0.791	0.632	0.576	0.431	0.281
				1.003	0.757	0.611	0.441	0.311	0.149			0.944	0.738	0.588	0.552	0.43	0.262
				1.017	0.749	0.608	0.407	0.316	0.148			0.989	0.763	0.628	0.548	0.368	0.26
			Average	1.0336								0.9556
			OD-blank/1.034
		cell viability		0.989745	0.818498	0.637577	0.480844	0.29702	0.136416			0.962343	0.814854	0.696653	0.544979	0.436192	0.262552
				1.02264	0.868808	0.600813	0.399574	0.314435	0.177051			0.995816	0.8159	0.672594	0.529289	0.5	0.307531
				1.03328	0.784636	0.606618	0.419892	0.288313	0.174149			1.01778	0.827406	0.661088	0.60251	0.450837	0.293933
				0.970395	0.732392	0.591138	0.426664	0.30089	0.144156			0.987448	0.771967	0.615063	0.577406	0.449791	0.274059
				0.98394	0.724652	0.588235	0.393769	0.305728	0.143189			1.03452	0.798117	0.656904	0.573222	0.384937	0.271967

## Sheet: LM3
	LM3
acRoots(μg/ml)	blank	0	200	400	600	800	1200			0	200	400	600	800	1200
	0.187	1.059	0.941	0.8	0.65	0.543	0.371			1.165	1.019	0.936	0.818	0.655	0.481
	0.188	1.021	0.901	0.774	0.705	0.511	0.384			1.141	1.003	0.963	0.782	0.659	0.492
	0.17	1.016	0.989	0.732	0.618	0.536	0.397			1.109	1.095	0.896	0.806	0.608	0.495
	0.181667	1.029	0.891	0.789	0.611	0.518	0.386			1.144	1.041	0.89	0.736	0.633	0.481
		1.073	0.868	0.807	0.627	0.52	0.351			1.179	1.092	0.907	0.79	0.635	0.505
		1.099	0.908	0.811	0.624	0.502	0.382			1.115	0.943	0.913	0.776	0.609	0.508
	OD-blank	0.877	0.759	0.618	0.468	0.361	0.189			0.983	0.837	0.754	0.636	0.473	0.299
		0.839	0.719	0.592	0.523	0.329	0.202			0.959	0.821	0.781	0.6	0.477	0.31
		0.834	0.807	0.55	0.436	0.354	0.215			0.927	0.913	0.714	0.624	0.426	0.313
		0.847	0.709	0.607	0.429	0.336	0.204			0.962	0.859	0.708	0.554	0.451	0.299
		0.891	0.686	0.625	0.445	0.338	0.169			0.997	0.91	0.725	0.608	0.453	0.323
		0.917	0.726	0.629	0.442	0.32	0.2			0.933	0.761	0.731	0.594	0.427	0.326
	Average	0.8675								0.960167
		OD-blank/0.8675
	cell viability	1.01095	0.874928	0.712392	0.539481	0.416138	0.217867			1.02396	0.871875	0.785417	0.6625	0.492708	0.311458
		0.967147	0.828818	0.682421	0.602882	0.379251	0.232853			0.998958	0.855208	0.813542	0.625	0.496875	0.322917
		0.961383	0.930259	0.634006	0.502594	0.408069	0.247839			0.965625	0.951042	0.74375	0.65	0.44375	0.326042
		0.976369	0.817291	0.699712	0.494524	0.38732	0.235159			1.00208	0.894792	0.7375	0.577083	0.469792	0.311458
		1.02709	0.790778	0.720461	0.512968	0.389625	0.194813			1.03854	0.947917	0.755208	0.633333	0.471875	0.336458
		1.05706	0.836888	0.725072	0.50951	0.368876	0.230548			0.971875	0.792708	0.761458	0.61875	0.444792	0.339583
